# Supplementary material for: The search for gastrointestinal inflammation in autism: a systematic review and meta-analysis of non-invasive gastrointestinal markers
Source: Mol Autism. 2024 Jan 17;15:4. doi: 10.1186/s13229-023-00575-0 (PMC10795298; doi:10.1186/s13229-023-00575-0)
Supplement: Supplementary file 3 — Additional file 3. Meta-analysis dataset. [file 13229_2023_575_MOESM3_ESM.xlsx]

## Sheet: Sheet1
Authors	Year	Location	Biomarker measured	Measurement details	Control type	Data Extraction details	Autistic group							Non-autistic group
							Sample size	Mean	Standard deviation	Inclusion of non-verbal, high levels of autistic symptoms or presence of intellectual disability	Proportion non-verbal, high levels of autistic symptoms or presence of intellectual disability	Proportion GI symptoms	Proportion male	Sample size	Mean	Standard deviation	Proportion GI symptoms	Proportion male
Adams et al.	2011	USA	Lactoferrin	IBD-Scan® Kit (TechLab®Blackburg, VA)	Unrelated Community Controls	Mean and standard deviation extracted from text	58	7.6	18	No	NA	NA	0.862	39	4.4	8.7	0	0.462
Azouz et al.	2021	Egypt	Calprotectin	EDITM Quantitative faecal calprotectin ELISA	Healthy Controls	Mean and standard deviation extracted from text	40	47.03	26.68	Yes	0.425	0.825	0.7	40	37.08	21.55	NA	0.7
Babinska et al.	2017	Slovakia	Calprotectin	CALPROLAB™ Calprotectin ELISA (ALP) (Calprolab, Lysaker, Norway)	Unrelated Controls	Imputation based on IQR and median	87	23.0333	9.49852	Yes	1	NA	0.862	22	11.3667	9.9061	NA	NA
Babinska et al.	2017	Slovakia	Calprotectin	CALPROLAB™ Calprotectin ELISA (ALP) (Calprolab, Lysaker, Norway)	Siblings	Imputation based on IQR and median	87	23.0333	9.49852	Yes	1	NA	0.862	27	29.0333	16.4525	NA	NA
Fernell et al.	2007	Sweden	Calprotectin	Calprest (Eurospital SpA, Trieste, Italy)	Unrelated Controls	Mean and standard deviation extracted from text	23	66.25	72.49	Yes	0.96	1	0.75	117	14.33	7.206	0	0.56
Iovene et al.	2017	Italy	Calprotectin	Calprest (Eurospital, Italy)	Unrelated Controls	Mean and standard deviation extracted from text	47	40.29	66.53	No	NA	0.7021	0.851	33	38.77	40.32	0	0.727
Kushak et al.	2016	USA	Lactoferrin	BIOXYTECH Lacto f EIA kit (Northwest Life Science Specialties, Vancouver, WA)	GI Clinic controls	Mean and standard deviation extracted from text	49	0.67	0.84	No	NA	1	0.837	31	0.8	1.22491	1	0.42
Kushak et al.	2016	USA	Calprotectin	Calprest (PhiCal) (Calpro, Norway)	GI Clinic controls	Mean and standard deviation extracted from text	49	111.1	152.74	No	NA	1	0.837	31	125.57	152.33	1	0.42
Martirosian et al.	2011	Poland	Lactoferrin	IBD-SCAN	Unspecificed	Mean and standard deviation extracted from text	32	8.24	6.73	No	NA	NA	1	5	5.16	3.425	NA	1
Pusponegoro et al.	2015	Indonesia	Calprotectin	Calprotectin elisa method (Immunodiagnostik AG, Bensheim, Germany)	Unrelated Controls	Imputation based on median, minimum and maximum then results of moderate and severe autism groups combined to form singular autistic sample	159	871.72	679.902	Yes	0.277	0.226	0.887	60	935.6	704.566	0.212	0.561
Strati et al.	2017	Italy	Calprotectin	Calprest (Eurospital SpA, Trieste, Italy)	Unspecified	Imputation based on IQR and median	40	43.5	44.91	Yes	0.9	0.125	0.775	40	44.17	44.37	0.275	0.7
Tomova et al.	2020	Slovakia	Calprotectin	CALPROLAB™ Calprotectin ELISA (ALP) (Calprolab, Lysaker, Norway)	Unrelated Community Controls	Imputation of standard deviation from SEM	63	26.98	31.4	No	NA	NA	1	27	19.28	27.3577	NA	1
